# Supplementary material for: Joint modeling of alcohol and tobacco use among adults in Uganda
Source: PLoS One. 2026 Feb 20;21(2):e0327941. doi: 10.1371/journal.pone.0327941 (PMC12922990; doi:10.1371/journal.pone.0327941)
Supplement: S1 File — (R) [file pone.0327941.s002.R]

# Load necessary packages
install.packages(c("glmmTMB", "readxl", "dplyr", "tidyr"))
library(glmmTMB)
library(readxl)
library(dplyr)
library(tidyr)

# Read Excel file
data <- dataset2
# Convert outcomes to binary
data$alcohol_status <- ifelse(data$alcohol_status == "Yes", 1, 0)
data$smoking_status <- ifelse(data$smoking_status == "Yes", 1, 0)

# Reshape to long format using pid
long_data <- pivot_longer(
  data,
  cols = c(alcohol_status, smoking_status),
  names_to = "outcome_type",
  values_to = "response"
)
long_data$education_attainment <- forcats::fct_lump_min(long_data$education_attainment, min = 20)

categorical_vars <- c(
  "sex", "region", "education_attainment", "marital_status",
  "employment_status", "bmi_group", "age", "outcome_type"
)

long_data[categorical_vars] <- lapply(long_data[categorical_vars], factor)

library(glmmTMB)
# Fit separate models
alcohol_model <- glmmTMB(
  alcohol_status ~ sex + age + hypertension_status+ central_obesity+ education_attainment + employment_status + bmi_group + region,
  data = data,
  family = binomial
)

smoking_model <- glmmTMB(
  smoking_status ~ sex + age + education_attainment + hypertension_status+ central_obesity+ employment_status + bmi_group + region,
  data = data,
  family = binomial
)

joint_model <- glmmTMB(
  response ~ outcome_type * (sex + age + region + education_attainment + 
                               marital_status + employment_status + bmi_group) +
    (1 | pid),
  data = long_data,
  family = binomial(link = "logit")
)

# View summary
summary(joint_model)

# Extract fixed effects
fixef(joint_model)

# Random effects (variance of shared intercept)
VarCorr(joint_model)

# Extract AICs and log-likelihoods
aic_joint   <- AIC(joint_model)
aic_alcohol <- AIC(alcohol_model)
aic_smoking <- AIC(smoking_model)
aic_combined <- aic_alcohol + aic_smoking

# Extract degrees of freedom
df_joint   <- attr(logLik(joint_model), "df")
df_alcohol <- attr(logLik(alcohol_model), "df")
df_smoking <- attr(logLik(smoking_model), "df")
df_combined <- df_alcohol + df_smoking

# Build comparison table
comparison_df <- data.frame(
  Model = c("Joint Model", "Alcohol Model", "Smoking Model", "Combined Separate Models"),
  DF    = c(df_joint, df_alcohol, df_smoking, df_combined),
  AIC   = c(aic_joint, aic_alcohol, aic_smoking, aic_combined)
)

# Display the table
print(comparison_df)


# View summaries
summary(alcohol_model)
summary(smoking_model)
summary(joint_model)

# Alcohol model without BMI, hypertension, central obesity
alcohol_model_reduced <- glmmTMB(
  alcohol_status ~ sex + age + education_attainment + employment_status + region,
  data = data,
  family = binomial
)

# Smoking model without BMI, hypertension, central obesity
smoking_model_reduced <- glmmTMB(
  smoking_status ~ sex + age + education_attainment + employment_status + region,
  data = data,
  family = binomial
)

# Joint model without BMI, hypertension, central obesity
joint_model_reduced <- glmmTMB(
  response ~ outcome_type * (sex + age + region + education_attainment + 
                               marital_status + employment_status) + 
    (1 | pid),
  data = long_data,
  family = binomial(link = "logit")
)

# View summary
summary(joint_model_reduced)

# Extract fixed effects
fixef(joint_model_reduced)

# Random effects (variance of shared intercept)
VarCorr(joint_model_reduced)

# Extract AICs and log-likelihoods
aic_joint_reduced   <- AIC(joint_model_reduced)
aic_alcohol_reduced <- AIC(alcohol_model_reduced)
aic_smoking_reduced <- AIC(smoking_model_reduced)
aic_combined_reduced <- aic_alcohol_reduced + aic_smoking_reduced

# Extract degrees of freedom
df_joint_reduced   <- attr(logLik(joint_model_reduced ), "df")
df_alcohol_reduced  <- attr(logLik(alcohol_model_reduced ), "df")
df_smoking_reduced  <- attr(logLik(smoking_model_reduced ), "df")
df_combined_reduced  <- df_alcohol_reduced  + df_smoking_reduced 

# Build comparison table
comparison_df_reduced  <- data.frame(
  Model = c("Joint Model_reduced ", "Alcohol Model_reduced ", "Smoking Model_reduced ", "Combined Separate Models_reduced "),
  DF    = c(df_joint_reduced , df_alcohol_reduced , df_smoking_reduced , df_combined_reduced ),
  AIC   = c(aic_joint_reduced , aic_alcohol_reduced , aic_smoking_reduced , aic_combined_reduced )
)

# Display the table
print(comparison_df_reduced )


# View summaries
summary(alcohol_model_reduced )
summary(smoking_model_reduced )
summary(joint_model_reduced )

# Load required libraries
library(dplyr)
library(ggplot2)
library(broom.mixed)
library(stringr)

# ----------------------------------------------------
# 1. Extract joint model coefficients (log scale)
# ----------------------------------------------------
tidy_joint <- tidy(
  joint_model,
  effects = "fixed",
  conf.int = TRUE,
  exponentiate = FALSE   # keep on log scale for combining effects
)

# ----------------------------------------------------
# 2. Identify main (alcohol) effects and smoking interactions
# ----------------------------------------------------
main_effects <- tidy_joint %>%
  filter(
    !str_detect(term, "^outcome_typesmoking_status"),
    term != "(Intercept)"
  )

interaction_effects <- tidy_joint %>%
  filter(str_detect(term, "^outcome_typesmoking_status:")) %>%
  mutate(base_term = str_remove(term, "^outcome_typesmoking_status:"))

# ----------------------------------------------------
# 3. Combine effects for smoking:
#    beta_smoking = beta_main + beta_interaction
#    Var = Var1 + Var2 + 2*Cov
# ----------------------------------------------------
vcov_mat <- vcov(joint_model)

smoking_combined <- main_effects %>%
  inner_join(interaction_effects, by = c("term" = "base_term"),
             suffix = c("_main", "_int")) %>%
  rowwise() %>%
  mutate(
    estimate = estimate_main + estimate_int,
    se = sqrt(
      vcov_mat[term_main, term_main] +
        vcov_mat[term_int, term_int] +
        2 * vcov_mat[term_main, term_int]
    ),
    conf.low = estimate - 1.96 * se,
    conf.high = estimate + 1.96 * se,
    p.value = 2 * (1 - pnorm(abs(estimate / se))),
    outcome = "Smoking"
  ) %>%
  ungroup() %>%
  select(term = term_main, estimate, conf.low, conf.high, p.value, outcome)

# ----------------------------------------------------
# 4. Alcohol effects (reference outcome)
# ----------------------------------------------------
alcohol_effects <- main_effects %>%
  mutate(
    outcome = "Alcohol",
    estimate = estimate,
    conf.low = conf.low,
    conf.high = conf.high
  ) %>%
  select(term, estimate, conf.low, conf.high, p.value, outcome)

# ----------------------------------------------------
# 5. Combine alcohol + smoking effects
# ----------------------------------------------------
plot_data <- bind_rows(alcohol_effects, smoking_combined) %>%
  mutate(
    OR = exp(estimate),
    CI_low = exp(conf.low),
    CI_high = exp(conf.high)
  ) %>%
  filter(p.value < 0.05)   # optional: significant only

# ----------------------------------------------------
# 6. Publication-ready labels
# ----------------------------------------------------
label_map <- c(
  "sexWomen" = "Female",
  "age30-44" = "Age 30–44",
  "age45-59" = "Age 45–59",
  "age60-69" = "Age 60–69",
  "education_attainmentPrimary school" = "Primary education",
  "education_attainmentSecondary" = "Secondary education",
  "education_attainmentTertiary/University" = "Tertiary education",
  "marital_statusNever married" = "Never married",
  "marital_statusSeparated/Divorced/Widowed" = "Separated/Div/Widowed",
  "regionEast" = "Region: East",
  "regionNorthern" = "Region: Northern",
  "regionWestern" = "Region: Western",
  "employment_statusUnemployed" = "Unemployed",
  "employment_statusUnpaid/Informal" = "Unpaid/Informal",
  "bmi_groupUnderweight (<18.5)" = "Underweight BMI",
  "bmi_groupOverweight (25.0-29.9)" = "Overweight BMI",
  "bmi_groupObese (≥30)" = "Obese BMI"
)

plot_data <- plot_data %>%
  mutate(label = label_map[term])

# ----------------------------------------------------
# 7. Consistent variable ordering (Reviewer request)
# ----------------------------------------------------
master_order <- c(
  "Female",
  "Age 30–44", "Age 45–59", "Age 60–69",
  "Primary education", "Secondary education", "Tertiary education",
  "Never married", "Separated/Div/Widowed",
  "Region: East", "Region: Northern", "Region: Western",
  "Unemployed", "Unpaid/Informal",
  "Underweight BMI", "Overweight BMI", "Obese BMI"
)

plot_data$label <- factor(plot_data$label, levels = rev(master_order))

# ----------------------------------------------------
# 8. Final polished forest plot (Figure 1)
# ----------------------------------------------------
ggplot(plot_data, aes(x = OR, y = label, color = outcome)) +
  geom_point(size = 3) +
  geom_errorbarh(aes(xmin = CI_low, xmax = CI_high), height = 0.25) +
  geom_vline(xintercept = 1, linetype = "dashed", color = "black") +
  scale_x_log10(limits = c(0.2, 5)) +
  scale_color_manual(values = c("Alcohol" = "#D55E00", "Smoking" = "#0072B2")) +
  labs(
    title = "Adjusted Odds Ratios for Alcohol and Smoking Use (Joint Model)",
    x = "Odds Ratio (log scale)",
    y = NULL,
    color = "Outcome"
  ) +
  theme_minimal(base_size = 14) +
  theme(
    plot.title = element_text(face = "bold", hjust = 0.5),
    legend.position = "right"
  )
